# Supplementary material for: OTUB1 contributes to the stability and function of Influenza A virus NS2
Source: PLoS Pathog. 2024 May 30;20(5):e1012279. doi: 10.1371/journal.ppat.1012279 (PMC11166342; doi:10.1371/journal.ppat.1012279)
Supplement: S1 Data — (XLSX) [file ppat.1012279.s007.xlsx]

## Sheet: Fig. 1H
Fig. 1E. Half-Life of HA-NS2
Relative Expression levels of HA-NS2
MIN	pV5-Ub			Avgerage		pV5-Ub(K0)			Avgerage		pcDNA-NV5			Avgerage
	Experiment 1	Experiment 2	Experiment 3			Experiment 1	Experiment 2	Experiment 3			Experiment 1	Experiment 2	Experiment 3
0	1	1	1	1		1	1	1	1		1	1	1	1
30	0.661246	0.542884	0.346327	0.516819		0.864088	0.684425	0.64818	0.732231		0.478252	0.476335	0.289973	0.414853
60	0.288098	0.14926	0.118577	0.185312		0.541308	0.568924	0.393904	0.501379		0.193269	0.0447008	0.0896746	0.109215
120	0.088547	0.0102134	0.108897	0.0692192		0.372991	0.352754	0.24206	0.322602		0.0447994	0.00866861	0.0140054	0.0224911

## Sheet: Fig. 6
	Fig. 6	Intensities of Signals
	Experiemnt 1	Immunoprecipitated HA-NS2	Immunoprecipitated PUNS2	Relative Fold Changes	Relative Amount
	lane 1
	lane 2
	lane 3
	lane 4
	lane 5	17551.6	118299	6.74006	1
	lane 6	30758	158473	5.15224	0.76442
	lane 7	26760.6	112312	4.1969	0.622681
	lane 8	34723.9	47822.2	1.37721	0.204332
	Experiemnt 2	Immunoprecipitated HA-NS2	Immunoprecipitated PUNS2	Relative Fold Changes	Relative Amount
	lane 1
	lane 2
	lane 3
	lane 4
	lane 5	59294.3	130137	2.19476	1
	lane 6	55817	117073	2.09745	0.95566
	lane 7	36800.7	28502.6	0.774512	0.352891
	lane 8	47857.1	24964.9	0.521655	0.237682
	Experiemnt 3	Immunoprecipitated HA-NS2	Immunoprecipitated PUNS2	Relative Fold Changes	Relative Amount
	lane 1
	lane 2
	lane 3
	lane 4
	lane 5	21992.8	171840	7.81345	1
	lane 6	20801.6	147688	7.09984	0.908669
	lane 7	23308.4	139433	5.98207	0.765612
	lane 8	36124.9	96343.8	2.66696	0.34133

## Sheet: Fig. 7B
Figure 7B. Stabilization of NS2 by OTUB1
	min	p3xFlag-CMV26				pFlag-OTUB1
		Experiment 1	Experiment 2	Experiment 3	Experiment 4	Experiment 1	Experiment 2	Experiment 3	Experiment 4
	0	1	1	1	1	1	1	1	1
	30	0.298484	0.38288	0.41604	0.3485	0.97039	0.97605	0.96551	0.80751
	60	0.124898	0.11691	0.17712	0.2544	0.609251	0.65043	0.68631	0.64521
	90	0.047466	0.07691	0.05944	0.1205	0.530096	0.58675	0.59522	0.60275

## Sheet: Fig. 8A
Viral Titers of A/Puerto Rico/8/34(H1N1) (PFU/mL)
	Scri			siOTUB1
hpi	Experiment 1	Experiment 2	Experiment 3	Experiment 1	Experiment 2	Experiment 3
0	40	40	40	20	20	20
12	44500	49000	46750	23500	29000	26250
24	300000	225000	262500	68000	39500	53750
36	1500000	1500000	2100000	300000	370000	520000
48	1600000	1100000	1000000	220000	180000	160000

## Sheet: Fig. 8B
Viral Titers of A/Hong Kong/8/68(H3N2) (PFU/mL)
	Scri			siOTUB1
hpi	Experiment 1	Experiment 2	Experiment 3	Experiment 1	Experiment 2	Experiment 3
0	190	480	210	120	350	130
12	690	585	480	600	480	330
24	52000	6000	14000	18000	2000	4400
36	330000	400000	240000	53000	65000	40000
48	1000000	3300000	1000000	100000	270000	80000

## Sheet: Fig. 9A
Relative expression levels of NA vRNA in transiently transfected HEK293T cells
NA vRNA	+		+		+		+		+
RdRp	–		+		+		+		+
NS2	–		–		–		+		+
Flag-OTUB1	–		–		+		–		+
	Experiment 1	Experiment 2	Experiment 1	Experiment 2	Experiment 1	Experiment 2	Experiment 1	Experiment 2	Experiment 1	Experiment 2
mRNA	0.00450789	0.00403467	1	1	1.22547	1.03049	0.732043	0.793701	0.656712	0.732043
cRNA	0.105112	0.138057	1	1	1.06437	1.05946	1.2086	1.05458	1.60585	1.85318
vRNA	0.82169	0.754364	1	1	1.25411	1.07674	1.73307	1.39797	2.30271	2.10429

## Sheet: Fig. 9C
Nuclear Export (%)
Scr	+	–	–	–
siOTUB1	–	+	+	+
NS2	–	–	+	+
Flag-OTUB1	–	–	–	+
Experiment 1	1	0.687758	1.17331	1.22283
Experiment 2	1	0.690084	1.08422	1.0905

## Sheet: Fig. 9D
Nuclear and cytoplasmic fractionation
Relative vRNA in the cytoplasm
Scr	+	–	–	–
siOTUB1	–	+	+	+
NS2	–	–	+	+
Flag-OTUB1	–	–	–	+
Experiment 1	1	0.617709	0.714497	1.23971
Experiment 2	1	0.539614	0.787308	1.04247
